# Supplementary material for: The complete mitochondrial genome of a cold seep gastropod Phymorhynchus buccinoides (Neogastropoda: Conoidea: Raphitomidae)
Source: PLoS One. 2020 Nov 30;15(11):e0242541. doi: 10.1371/journal.pone.0242541 (PMC7703994; doi:10.1371/journal.pone.0242541)
Supplement: S3 Table — (XLSX) [file pone.0242541.s005.xlsx]

## Sheet: Sheet1
S3 Table. The length, start codon and stop codon of the PCGs of Conoidea.
Gene	P.buccinoides	C.tripartita	C.kraussii	C.quercinus	C.capitaneus	Eubela sp.	F.similis	Pinguigemmula sp.	Inquisitor sp.	L.cerithiformis	Otitoma sp.	O. dimidiata	Splendrillia sp.1	Splendrillia sp.2	Typhlosyrinx sp.
atp6	693(ATG/TAA)	699(ATG/TAA)	699(ATG/TAA)	696(ATG/TAA)	696(ATG/TAG)	693(ATG/TAA)	699(ATG/TAA)	696(ATG/TAA)	696(ATG/TAA)	696(ATG/TAA)	696(ATG/TAA)	696(ATG/TAA)	696(ATG/TAA)	696(ATG/TAA)	693(ATG/TAA)
atp8	162(ATG/TAG)	156(ATG/TAA)	156(ATG/TAA)	162(ATG/TAA)	162(ATG/TAA)	162(ATG/TAA)	156(ATG/TAA)	159(ATG/TAA)	159(ATG/TAA)	159(ATG/TAA)	159(ATG/TAA)	159(ATG/TAA)	159(ATG/TAA)	159(ATG/TAA)	162(ATG/TAA)
cox1	1539(ATG/TAA)	1539(ATG/TAA)	1539(ATG/TAA)	1548(ATG/TAG)	1548(ATG/TAG)	1539(ATG/TAA)	1542(ATG/TAG)	1545(ATG/TAA)	1533(ATG/TAA)	1545(ATG/TAG)	1533(ATG/TAA)	1533(ATG/TAG)	1533(ATG/TAG)	1533(ATG/TAA)	1539(ATG/TAA)
cox2	687(ATG/TAA)	687(ATG/TAA)	687(ATG/TAA)	687(ATG/TAA)	687(ATG/TAG)	687(ATG/TAG)	687(ATG/TAG)	687(ATG/TAA)	687(ATG/TAA)	687(ATG/TAA)	687(ATG/TAA)	687(ATG/TAA)	687(ATG/TAA)	687(ATG/TAA)	687(ATG/TAA)
cox3	780(ATG/TAA)	774(---/TAA)	732(---/TAA)	780(ATG/TAA)	780(ATG/TAA)	759(---/TAA)	780(ATG/TAA)	732(---/TAA)	780(ATG/TAA)	780(ATG/TAG)	780(ATG/TAA)	780(ATG/TAA)	780(ATG/TAA)	756(---/TAA)	780(ATG/TAA)
cob	1140(ATG/TAG)	1140ATG/TAA)	1140(ATG/TAG)	1140(ATG/TAA)	1140(ATG/TAG)	1140(ATG/TAA)	1140(ATG/TAA)	1140(ATG/TAA)	1140(ATG/TAA)	1140(ATG/TAA)	1140(ATG/TAA)	1140(ATG/TAG)	1140(ATG/TAA)	1140(ATG/TAA)	1140(ATG/TAA)
nad1	942(ATG/TAA)	942(ATG/TAA)	942(ATG/TAA)	942(ATG/TAG)	942(ATG/TAA)	942(ATG/TAA)	942(ATG/TAA)	942(ATG/TAG)	942(ATG/TAA)	942(ATG/TAG)	942(ATG/TAA)	942(ATG/TAG)	942(ATG/TAA)	942(ATG/TAA)	942(ATG/TAA)
nad2	1059(ATG/TAA)	1053(ATG/TAA)	1053(ATG/TAA)	1053(ATG/TAA)	1056(ATG/TAA)	1059(ATG/TAA)	1053(ATG/TAA)	1051(ATG/T--)	1052(ATG/TA-)	1074(ATG/TAA)	1052(ATG/TA-)	1060(ATG/T--)	1056(ATG/TAA)	1056(ATG/TAA)	1059(ATG/TAA)
nad3	354(ATG/TAG)	354(ATG/TAG)	354(ATG/TAG)	354(ATG/TAG)	354(ATG/TAG)	354(ATG/TAA)	354(ATG/TAA)	354(ATG/TAA)	354(ATG/TAA)	354(ATG/TAG)	354(ATG/TAA)	354(ATG/TAG)	354(ATG/TAG)	354(ATG/TAA)	354(ATG/TAA)
nad4	1380(ATG/TAA)	1372(ATG/T--)	1372(ATG/T--)	1383(ATG/TAG)	1383(ATG/TAA)	1375(ATG/T--)	1336(TTG/T--)	1372(ATG/T--)	1372(ATG/T--)	1326(ATG/TAA)	1372(ATG/T--)	1363(ATG/T--)	1372(ATG/T--)	1372(ATG/T--)	1375(ATG/T--)
nad4L	297(ATG/TAG)	297(ATG/TAG)	297(ATG/TAG)	297(ATG/TAG)	297(ATG/TAG)	297(ATG/TAG)	297(ATG/TAG)	297(ATG/TAG)	297(ATG/TAA)	297(ATG/TAA)	297(ATG/TAG)	297(ATG/TAG)	297(ATG/TAG)	297(ATG/TAG)	297(ATG/TAG)
nad5	1722(ATG/TAA)	1716(ATG/TAA)	1716(ATG/TAA)	1716(ATG/TAA)	1716(ATG/TAG)	1722(ATG/TAA)	1725(ATG/TAA)	1716(ATG/TAA)	1713(ATG/TAG)	1716(ATG/TAA)	1716(ATG/TAA)	1719(ATG/TAA)	1719(ATG/TAA)	1724(ATG/T--)	1722(ATG/TAA)
nad6	505(ATG/T--)	501(ATG/TAA)	501(ATG/TAA)	507(ATG/TAA)	501(ATG/TAA)	505(ATG/T--)	501(ATG/TAA)	501(ATG/TAA)	501(ATG/TAA)	501(ATG/TAA)	501(ATG/TAA)	501(ATG/TAA)	501(ATG/TAA)	501(ATG/TAA)	505(ATG/T--)
