# Supplementary material for: The complete mitochondrial genome of a cold seep gastropod Phymorhynchus buccinoides (Neogastropoda: Conoidea: Raphitomidae)
Source: PLoS One. 2020 Nov 30;15(11):e0242541. doi: 10.1371/journal.pone.0242541 (PMC7703994; doi:10.1371/journal.pone.0242541)
Supplement: S4 Table — (XLSX) [file pone.0242541.s006.xlsx]

## Sheet: Sheet1
S4 Table. The length, start codon and stop codon of the PCGs of Conoidea
	atp6	atp8	cox1	cox2	cox3	cob	nad1	nad2	nad3	nad4	nad4L	nad5	nad6
Phymorhynchus buccinoides	693(ATG/TAA)	162(ATG/TAG)	1539(ATG/TAA)	687(ATG/TAA)	780(ATG/TAA)	1140(ATG/TAG)	942(ATG/TAA)	1059(ATG/TAA)	354(ATG/TAG)	1380(ATG/TAA)	297(ATG/TAG)	1722(ATG/TAA)	505(ATG/T--)
Eubela sp.	693(ATG/TAA)	162(ATG/TAA)	1539(ATG/TAA)	687(ATG/TAG)	759(---/TAA)	1140(ATG/TAA)	942(ATG/TAA)	1059(ATG/TAA)	354(ATG/TAA)	1375(ATG/T--)	297(ATG/TAG)	1722(ATG/TAA)	505(ATG/T--)
Typhlosyrinx sp.	693(ATG/TAA)	162(ATG/TAA)	1539(ATG/TAA)	687(ATG/TAA)	780(ATG/TAA)	1140(ATG/TAA)	942(ATG/TAA)	1059(ATG/TAA)	354(ATG/TAA)	1375(ATG/T--)	297(ATG/TAG)	1722(ATG/TAA)	505(ATG/T--)
Phymorhynchus sp.	696(ATG/TAA)	159(ATG/TAG)	1539(ATG/TAA)	687(ATG/TAA)	780(ATG/TAA)	1140(ATG/TAG)	942(GTG/TAA)	1059(ATG/TAA)	354(ATG/TAG)	1380(ATG/TAA)	297(ATG/TAG)	1725(ATG/TAA)	505(ATG/T--)
Clavatula tripartita	699(ATG/TAA)	156(ATG/TAA)	1539(ATG/TAA)	687(ATG/TAA)	774(---/TAA)	1140ATG/TAA)	942(ATG/TAA)	1053(ATG/TAA)	354(ATG/TAG)	1372(ATG/T--)	297(ATG/TAG)	1716(ATG/TAA)	501(ATG/TAA)
Clionella kraussii	699(ATG/TAA)	156(ATG/TAA)	1539(ATG/TAA)	687(ATG/TAA)	732(---/TAA)	1140(ATG/TAG)	942(ATG/TAA)	1053(ATG/TAA)	354(ATG/TAG)	1372(ATG/T--)	297(ATG/TAG)	1716(ATG/TAA)	501(ATG/TAA)
Turricula nelliae spurius	696(ATG/TAA)	159(ATG/TAA)	1533(ATG/TAA)	687(ATG/TAA)	780(ATG/TAA)	1140(ATG/TAA)	942(ATG/TAA)	1041(ATG/TAA)	354(ATG/TAG)	1374(ATG/TAA)	297(ATG/TAG)	1719(ATG/TAA)	501(ATG/TAA)
Conus quercinus	696(ATG/TAA)	162(ATG/TAA)	1548(ATG/TAG)	687(ATG/TAA)	780(ATG/TAA)	1140(ATG/TAA)	942(ATG/TAG)	1053(ATG/TAA)	354(ATG/TAG)	1383(ATG/TAG)	297(ATG/TAG)	1716(ATG/TAA)	507(ATG/TAA)
Conus capitaneus	696(ATG/TAG)	162(ATG/TAA)	1548(ATG/TAG)	687(ATG/TAG)	780(ATG/TAA)	1140(ATG/TAG)	942(ATG/TAA)	1056(ATG/TAA)	354(ATG/TAG)	1383(ATG/TAA)	297(ATG/TAG)	1716(ATG/TAG)	501(ATG/TAA)
Fusiturris similis	699(ATG/TAA)	156(ATG/TAA)	1542(ATG/TAG)	687(ATG/TAG)	780(ATG/TAA)	1140(ATG/TAA)	942(ATG/TAA)	1053(ATG/TAA)	354(ATG/TAA)	1336(TTG/T--)	297(ATG/TAG)	1725(ATG/TAA)	501(ATG/TAA)
Pinguigemmula sp.	696(ATG/TAA)	159(ATG/TAA)	1545(ATG/TAA)	687(ATG/TAA)	732(---/TAA)	1140(ATG/TAA)	942(ATG/TAG)	1051(ATG/T--)	354(ATG/TAA)	1372(ATG/T--)	297(ATG/TAG)	1716(ATG/TAA)	501(ATG/TAA)
Lophiotoma cerithiformis	696(ATG/TAA)	159(ATG/TAA)	1545(ATG/TAG)	687(ATG/TAA)	780(ATG/TAG)	1140(ATG/TAA)	942(ATG/TAG)	1074(ATG/TAA)	354(ATG/TAG)	1326(ATG/TAA)	297(ATG/TAA)	1716(ATG/TAA)	501(ATG/TAA)
Gemmuloborsonia moosai	696(ATG/TAA)	159(ATG/TAA)	1533(ATG/TAA)	687(ATG/TAA)	780(GTG/TAA)	1140(ATG/TAA)	942(ATG/TAG)	1053(ATG/TAA)	354(ATG/TAG)	1372(ATG/T--)	297(ATG/TAG)	1716(ATG/TAA)	498(ATG/TAA)
Inquisitor sp.	696(ATG/TAA)	159(ATG/TAA)	1533(ATG/TAA)	687(ATG/TAA)	780(ATG/TAA)	1140(ATG/TAA)	942(ATG/TAA)	1052(ATG/TA-)	354(ATG/TAA)	1372(ATG/T--)	297(ATG/TAA)	1713(ATG/TAG)	501(ATG/TAA)
Otitoma sp.	696(ATG/TAA)	159(ATG/TAA)	1533(ATG/TAA)	687(ATG/TAA)	780(ATG/TAA)	1140(ATG/TAA)	942(ATG/TAA)	1052(ATG/TA-)	354(ATG/TAA)	1372(ATG/T--)	297(ATG/TAG)	1716(ATG/TAA)	501(ATG/TAA)
Oxymeris dimidiata	696(ATG/TAA)	159(ATG/TAA)	1533(ATG/TAG)	687(ATG/TAA)	780(ATG/TAA)	1140(ATG/TAG)	942(ATG/TAG)	1060(ATG/T--)	354(ATG/TAG)	1363(ATG/T--)	297(ATG/TAG)	1719(ATG/TAA)	501(ATG/TAA)
Splendrillia sp.1	696(ATG/TAA)	159(ATG/TAA)	1533(ATG/TAG)	687(ATG/TAA)	780(ATG/TAA)	1140(ATG/TAA)	942(ATG/TAA)	1056(ATG/TAA)	354(ATG/TAG)	1372(ATG/T--)	297(ATG/TAG)	1719(ATG/TAA)	501(ATG/TAA)
Splendrillia sp.2	696(ATG/TAA)	159(ATG/TAA)	1533(ATG/TAA)	687(ATG/TAA)	756(---/TAA)	1140(ATG/TAA)	942(ATG/TAA)	1056(ATG/TAA)	354(ATG/TAA)	1372(ATG/T--)	297(ATG/TAG)	1724(ATG/T--)	501(ATG/TAA)
Bathytoma punicea	696(ATG/TAA)	159(ATG/TAA)	1548(ATG/TAA)	685(ATG/T--)	780(ATG/TAA)	1140(ATG/TAA)	942(ATG/TAA)	1056(ATG/TAA)	354(ATG/TAA)	1372(ATG/T--)	297(ATG/TAG)	1718(ATG/TA-	501(ATG/TAA)
Tomopleura sp.	696(ATG/TAA)	159(ATG/TAG)	1548(ATG/TAG)	685(ATG/T--)	756(---/TAG)	1140(ATG/TAG)	942(GTG/TAA)	1053(ATG/TAA)	354(ATG/TAG)	1372(ATG/TAA)	297(ATG/TAG)	1719(ATG/TAA)	501(ATG/TAA)
Anguloclavus sp.1	699(ATG/TAA)	156(ATG/TAA)	1539(ATG/TAA)	687(ATG/TAA)	759(TTA/TAA)	1140(ATG/TAA)	942(ATG/TAA)	1057(ATG/T--)	354(ATG/TAA)	1369(ATG/T--)	297(ATG/TAG)	1716(ATG/TAA)	501(ATG/TAA)
Anguloclavus sp.2	699(ATG/TAA)	156(ATG/TAA)	1539(ATG/TAA)	687(ATG/TAA)	744(---/TAA)	1140(ATG/TAA)	942(ATG/TAA)	1057(ATG/T--)	354(ATG/TAA)	1369(ATG/T--)	297(ATG/TAG)	1716(ATG/TAA)	501(ATG/TAA)
Benthomangelia sp. JEU-2016	696(ATG/TAA)	159(ATG/TAA)	1551(ATG/TAA)	685(ATG/T--)	756(---/TAA)	1140(ATG/TAA)	942(ATG/TAA)	1052(ATG/TA-)	352(ATG/T--)	1372(ATG/T--)	297(ATG/TAG)	1716(ATG/TAA)	503(ATG/TA-)
Benthomangelia sp. MNHN IM 2013-9652	696(ATG/TAG)	159(ATG/TAA)	1551(ATG/TAA)	685(ATG/T--)	771(---/TAA)	1140(ATG/TAA)	942(ATG/TAA)	1052(ATG/TA-)	354(ATG/TAG)	1372(ATG/T--)	297(ATG/TAG)	1716(ATG/TAG)	505(ATG/TAA)
Toxicochlespira sp.	696(ATG/TAA)	159(ATG/TAA)	1533(ATG/TAA)	685(ATG/T--)	771(---/TAA)	1140(ATG/TAA)	942(ATG/TAA)	1050(ATG/TAA)	354(ATG/TAG)	1372(ATG/T--)	297(ATG/TAG)	1719(ATG/TAA)	501(ATG/TAA)
Cochlespira sp.	696(ATG/TAA)	159(ATG/TAA)	1533(ATG/TAA)	687(ATG/TAA)	747(---/TAA)	1140(ATG/TAA)	942(ATG/TAA)	1053(ATG/TAA)	354(ATG/TAA)	1372(ATG/T--)	297(ATG/TAG)	1719(ATG/TAG)	501(ATG/TAA)
